# Supplementary material for: Characteristics of Microbial Distribution in Different Oral Niches of Oral Squamous Cell Carcinoma
Source: Front Cell Infect Microbiol. 2022 Aug 15;12:905653. doi: 10.3389/fcimb.2022.905653 (PMC9421053; doi:10.3389/fcimb.2022.905653)
Supplement: Supplementary file 1 [file DataSheet_1.zip]

Archive with 4 entries (4 files):
- supplementary Figures-1.eps
- supplementary Figures-2.eps
- supplementary Figures-3.eps
- supplementary Figures-4.eps
